# Supplementary material for: Molecular Recognition Mechanism of Key VOCs by Odorant-Binding Proteins in the Western Corn Rootworm (Diabrotica virgifera virgifera)
Source: Insects. 2026 Jun 5;17(6):595. doi: 10.3390/insects17060595 (PMC13300332; doi:10.3390/insects17060595)
Supplement: Supplementary file 1 [file insects-17-00595-s001.zip]

Archive with 1 entries (1 files):
- insects-4295745-supplementary.pdf
